# Supplementary material for: Identifying and evaluating barriers for the implementation of machine learning in the intensive care unit
Source: Commun Med (Lond). 2022 Dec 21;2:162. doi: 10.1038/s43856-022-00225-1 (PMC9768782; doi:10.1038/s43856-022-00225-1)
Supplement: Supplementary file 5 — Supplementary Data 2 [file 43856_2022_225_MOESM5_ESM.csv]

Train percentage	Model	Mean AUROC across folds
5	With TL	0.67
5	Without TL	0.66
10	With TL	0.72
10	Without TL	0.69
20	With TL	0.77
20	Without TL	0.74
40	With TL	0.84
40	Without TL	0.80
50	With TL	0.85
50	Without TL	0.82
60	With TL	0.87
60	Without TL	0.84
80	With TL	0.88
80	Without TL	0.86
90	With TL	0.88
90	Without TL	0.87
95	With TL	0.88
95	Without TL	0.88
