# Supplementary material for: Identifying and evaluating barriers for the implementation of machine learning in the intensive care unit
Source: Commun Med (Lond). 2022 Dec 21;2:162. doi: 10.1038/s43856-022-00225-1 (PMC9768782; doi:10.1038/s43856-022-00225-1)
Supplement: Supplementary file 6 — Supplementary Data 3 [file 43856_2022_225_MOESM6_ESM.csv]

Train percentage	Model	Mean AUROC across folds
0.5	24hrs	0.5
0.5	24hrs~72hrs	0.49
0.5	30days	0.53
0.5	48hrs	0.51
0.5	72hrs	0.5
0.5	7days	0.51
0.5	Bounceback	0.57
1.0	24hrs	0.48
1.0	24hrs~72hrs	0.52
1.0	30days	0.55
1.0	48hrs	0.48
1.0	72hrs	0.51
1.0	7days	0.53
1.0	Bounceback	0.59
2.0	24hrs	0.54
2.0	24hrs~72hrs	0.53
2.0	30days	0.61
2.0	48hrs	0.56
2.0	72hrs	0.57
2.0	7days	0.59
2.0	Bounceback	0.66
4.0	24hrs	0.53
4.0	24hrs~72hrs	0.56
4.0	30days	0.68
4.0	48hrs	0.58
4.0	72hrs	0.6
4.0	7days	0.67
4.0	Bounceback	0.72
8.0	24hrs	0.57
8.0	24hrs~72hrs	0.62
8.0	30days	0.72
8.0	48hrs	0.61
8.0	72hrs	0.64
8.0	7days	0.71
8.0	Bounceback	0.78
16.0	24hrs	0.6
16.0	24hrs~72hrs	0.67
16.0	30days	0.73
16.0	48hrs	0.68
16.0	72hrs	0.7
16.0	7days	0.73
16.0	Bounceback	0.8
20.0	24hrs	0.65
20.0	24hrs~72hrs	0.71
20.0	30days	0.73
20.0	48hrs	0.7
20.0	72hrs	0.72
20.0	7days	0.73
20.0	Bounceback	0.8
25.0	24hrs	0.67
25.0	24hrs~72hrs	0.71
25.0	30days	0.73
25.0	48hrs	0.71
25.0	72hrs	0.72
25.0	7days	0.74
25.0	Bounceback	0.81
30.0	24hrs	0.69
30.0	24hrs~72hrs	0.72
30.0	30days	0.74
30.0	48hrs	0.72
30.0	72hrs	0.73
30.0	7days	0.74
30.0	Bounceback	0.82
35.0	24hrs	0.69
35.0	24hrs~72hrs	0.73
35.0	30days	0.74
35.0	48hrs	0.72
35.0	72hrs	0.73
35.0	7days	0.75
35.0	Bounceback	0.82
40.0	24hrs	0.69
40.0	24hrs~72hrs	0.74
40.0	30days	0.74
40.0	48hrs	0.73
40.0	72hrs	0.74
40.0	7days	0.76
40.0	Bounceback	0.82
45.0	24hrs	0.69
45.0	24hrs~72hrs	0.75
45.0	30days	0.75
45.0	48hrs	0.73
45.0	72hrs	0.75
45.0	7days	0.75
45.0	Bounceback	0.82
50.0	24hrs	0.7
50.0	24hrs~72hrs	0.75
50.0	30days	0.74
50.0	48hrs	0.73
50.0	72hrs	0.74
50.0	7days	0.75
50.0	Bounceback	0.82
60.0	24hrs	0.7
60.0	24hrs~72hrs	0.76
60.0	30days	0.75
60.0	48hrs	0.74
60.0	72hrs	0.75
60.0	7days	0.76
60.0	Bounceback	0.83
70.0	24hrs	0.7
70.0	24hrs~72hrs	0.74
70.0	30days	0.75
70.0	48hrs	0.74
70.0	72hrs	0.75
70.0	7days	0.76
70.0	Bounceback	0.83
80.0	24hrs	0.7
80.0	24hrs~72hrs	0.74
80.0	30days	0.75
80.0	48hrs	0.74
80.0	72hrs	0.75
80.0	7days	0.76
80.0	Bounceback	0.82
90.0	24hrs	0.68
90.0	24hrs~72hrs	0.73
90.0	30days	0.75
90.0	48hrs	0.74
90.0	72hrs	0.75
90.0	7days	0.77
90.0	Bounceback	0.83
